# Supplementary material for: Integrative Physiological and Transcriptome Analysis Reveals the Mechanism of Cd Tolerance in Sinapis alba
Source: Genes (Basel). 2023 Dec 16;14(12):2224. doi: 10.3390/genes14122224 (PMC10742500; doi:10.3390/genes14122224)
Supplement: Supplementary file 1 [file genes-14-02224-s001.zip]

Archive with 7 entries (7 files):
- Fig. S1.qRT-PCR verification of the expression levels of 10 DEGs ( five upregulated and five downregulated ) determined by RNA-seq..pdf
- Table. S1. Cadmium content of heavy metal after three days of treatment.pdf
- Table. S2. Primers used in experiment of gene expression by qRT-PCR.pdf
- Table. S3. Statistics on the number of up-regulated genes down-regulated genes in CKs vs. Cds and CKr vs. Cdr.pdf
- Table. S4. DEGs involved in plant hormone biosynthesis and plant hormone signal transduction in plants.pdf
- Table. S5. antioxidant enzyme, ABC transporter protein and transcription factor in root and shoot.pdf
- Table. S6 Phenylpropanoid biosynthesis.pdf
